# Supplementary material for: A Novel miRNA in Rice Associated with the Low Seed Setting Rate Symptom of Rice Stripe Virus
Source: Int J Mol Sci. 2023 Feb 12;24(4):3675. doi: 10.3390/ijms24043675 (PMC9967548; doi:10.3390/ijms24043675)
Supplement: Supplementary file 1 [file ijms-24-03675-s001.zip]

Archive with 3 entries (3 files):
- File S1 The sequences of target mimic and overexpressing Seq119.pdf
- Suppl. Figures.pdf
- Table S1 Primers used in this study-1.xlsx
