# Supplementary material for: A Novel miRNA in Rice Associated with the Low Seed Setting Rate Symptom of Rice Stripe Virus
Source: Int J Mol Sci. 2023 Feb 12;24(4):3675. doi: 10.3390/ijms24043675 (PMC9967548; doi:10.3390/ijms24043675)
Supplement: Supplementary file 1 [file ijms-24-03675-s001.zip › Table S1 Primers used in this study-1.xlsx]

## Sheet: Sheet1
Supplementary Table S1. Primers used in this study.
Gene	GeneID	Oligo-F (5’-3’)	Oligo-R(5’-3’)
Seq119		CATTGGGAGTTCATGAAGCGG	GCCCTTATTTTAGAGGTCGAG
U6 spliceosomal	LOC112939753	CCGATAAAGTTGGAACGATACAG	ATTTGGACCATTTCTCGATTTGT
PT1	LOC4352810	GAGTAAGGGGGGAGACATCGGAG	GCGCCTGATCTTGTTACATTGCT
PT2	LOC4348735	CCCTCTACTCCGCCACCATATAG	GCCGCTCTACTGGCCCTGCCC
PT3	LOC4348324	ATCTCATGGCATTGGAGGTG	CGGTTTCTTGGCGTACATGT
PT4	LOC4325059	CACCTCCCCGTTGCCGAATCCG	CAGGTAACTGCAGCCTACACATC
Actin-1-like	LOC4333919	TGACGGAGCGTGGTTACTCATTC	CTGTCCATCAGGAAGCTCGTAGC
Nb UBC	AB026056.1	TTTCGGTCCTGATGATACTCCC	CACAGAGCAAAGACTGGATTGA
mPT2 Forward		CGGGATCCATGTCGAGTCAGGGTCCACCACTGG	GTCCTGACTATAGGTAAACCGATCCGGTGGCAC
mPT2 Toward		CCGGATCGGTTTACCTATAGTCAGGACCACATG	GCGAGCTCCTGGCCCTGCCCCGCGC
gRNA（Seq119）		TGGCGTGCTTGGGAGTTCATGAAG	AAACCTTCATGAACTCCCAAGCAC
